# Supplementary material for: Mitochondrial Gene Diversity and Host Specificity of Isospora in Passerine Birds
Source: Front Vet Sci. 2022 Jun 29;9:847030. doi: 10.3389/fvets.2022.847030 (PMC9280662; doi:10.3389/fvets.2022.847030)
Supplement: Supplementary file 1 [file Table_1.XLSX]

## Sheet: Sheet1
Supplementary Table 1. Summary of Isospora sp. sequence results for 136 individual passerine birds with 181 total samples.
Tree Branch Label	Common name	Bird unique identifier number	Sample type	Sample collection date	Hatched in captivity or wild	Death in captivity or wild	Location	Blastn Accession #	Blastn Description	Blastn % query coverage	Blastn % Identity	Genbank ID	Genbank Accession #
Black-naped oriole_399456_GI	Black-naped oriole	399456	feces	1999-09-10	wild	N/A	San Diego County, CA	KT224377	Isospora manorinae isolate 22795 cytochrome oxidase subunit I (COI) g ene, partial cds; mitochondrial	99.87	96.2	Isospora_COI-1	OL999116
Black-throated laughingthrush_311310_liver	Black-throated laughingthrush	311310	liver	2011-10-17	captive	captive	San Diego County, CA	KT203397	Isospora sp. JRB-2016 mitochondrion, complete genome	99.74	99.4	Isospora_COI-2	OL999249
Black-throated laughingthrush_311310_spleen	Black-throated laughingthrush	311310	spleen	2011-10-17	captive	captive	San Diego County, CA	KT203397	Isospora sp. JRB-2016 mitochondrion, complete genome	100	99.8	Isospora_COI-3	OL999250
Blue-crowned Laughingthrush_100001_heart	Blue-crowned Laughingthrush	100001	heart	2016	captive	captive	Jersey, UK	KT203397	Isospora sp. JRB-2016 mitochondrion, complete genome	100	98	Isospora_COI-4	OL999246
Blue-crowned Laughingthrush_100002_spleen	Blue-crowned Laughingthrush	100002	spleen	2016	captive	captive	Jersey, UK	KT203397	Isospora sp. JRB-2016 mitochondrion, complete genome	100	99.5	Isospora_COI-5	OL999263
Blue-crowned Laughingthrush_100003_muscle	Blue-crowned Laughingthrush	100003	muscle	2016	captive	captive	Jersey, UK	KT203397	Isospora sp. JRB-2016 mitochondrion, complete genome	100	99.1	Isospora_COI-6	OL999259
Blue-crowned Laughingthrush_100004_liver	Blue-crowned Laughingthrush	100004	liver	2016	captive	captive	Jersey, UK	KT203397	Isospora sp. JRB-2016 mitochondrion, complete genome	100	99.1	Isospora_COI-7	OL999258
Blue-crowned Laughingthrush_100005_lung	Blue-crowned Laughingthrush	100005	lung	2016	captive	captive	Jersey, UK	KT203397	Isospora sp. JRB-2016 mitochondrion, complete genome	100	96.7	Isospora_COI-8	OL999282
Blue-crowned Laughingthrush_100006_spleen	Blue-crowned Laughingthrush	100006	spleen	2016	captive	captive	Jersey, UK	KT203397	Isospora sp. JRB-2016 mitochondrion, complete genome	100	99	Isospora_COI-9	OL999251
Blue-crowned Laughingthrush_100007_spleen	Blue-crowned Laughingthrush	100007	spleen	2016	captive	captive	Jersey, UK	KT203397	Isospora sp. JRB-2016 mitochondrion, complete genome	100	99.5	Isospora_COI-10	OL999256
Blue-crowned Laughingthrush_100008_liver	Blue-crowned Laughingthrush	100008	liver	2016	captive	captive	Jersey, UK	KT203397	Isospora sp. JRB-2016 mitochondrion, complete genome	100	99.5	Isospora_COI-11	OL999264
Blue-crowned Laughingthrush_100009_liver	Blue-crowned Laughingthrush	100009	liver	2016	captive	captive	Jersey, UK	KT203397	Isospora sp. JRB-2016 mitochondrion, complete genome	100	97.6	Isospora_COI-12	OL999245
Blue-crowned Laughingthrush_100010_liver	Blue-crowned Laughingthrush	100010	liver	2016	captive	captive	Jersey, UK	KT203397	Isospora sp. JRB-2016 mitochondrion, complete genome	100	99.4	Isospora_COI-13	OL999260
Blue-crowned Laughingthrush_100011_pool	Blue-crowned Laughingthrush	100011	pool	2016	captive	captive	Jersey, UK	KT203397	Isospora sp. JRB-2016 mitochondrion, complete genome	100	99.5	Isospora_COI-14	OL999265
Blue-crowned Laughingthrush_100012_liver	Blue-crowned Laughingthrush	100012	liver	2016	captive	captive	Jersey, UK	KT203397	Isospora sp. JRB-2016 mitochondrion, complete genome	100	99.5	Isospora_COI-15	OL999266
Blue-crowned Laughingthrush_100013_liver	Blue-crowned Laughingthrush	100013	liver	2016	captive	captive	Jersey, UK	KT203397	Isospora sp. JRB-2016 mitochondrion, complete genome	100	97.8	Isospora_COI-16	OL999247
Blue-crowned Laughingthrush_100014_liver	Blue-crowned Laughingthrush	100014	liver	2016	captive	captive	Jersey, UK	KT203397	Isospora sp. JRB-2016 mitochondrion, complete genome	100	99.3	Isospora_COI-17	OL999261
Blue-crowned Laughingthrush_100015_liver	Blue-crowned Laughingthrush	100015	liver	2016	captive	captive	Jersey, UK	KT203397	Isospora sp. JRB-2016 mitochondrion, complete genome	100	99.5	Isospora_COI-18	OL999267
Blue-crowned Laughingthrush_100016_spleen	Blue-crowned Laughingthrush	100016	spleen	2016	captive	captive	Jersey, UK	KT203397	Isospora sp. JRB-2016 mitochondrion, complete genome	100	99.4	Isospora_COI-19	OL999262
Blue-crowned Laughingthrush_1000306_GI	Blue-crowned Laughingthrush	1000306	duodenum	2019-11-30	captive	captive	San Diego County, CA	KT203397	Isospora sp. JRB-2016 mitochondrion, complete genome	100	97	Isospora_COI-20	OL999277
Blue-crowned Laughingthrush_1000306_liver	Blue-crowned Laughingthrush	1000306	liver	2019-11-30	captive	captive	San Diego County, CA	KT203397	Isospora sp. JRB-2016 mitochondrion, complete genome	100	99.1	Isospora_COI-21	OL999248
Blue-crowned Laughingthrush_310196_GI	Blue-crowned Laughingthrush	310196	feces	2013-07-16	captive	captive	San Diego County, CA	KT203397	Isospora sp. JRB-2016 mitochondrion, complete genome	100	99.5	Isospora_COI-22	OL999257
Blue-crowned Laughingthrush_310196_liver	Blue-crowned Laughingthrush	310196	liver	2013-08-11	captive	captive	San Diego County, CA	KT203397	Isospora sp. JRB-2016 mitochondrion, complete genome	100	99.2	Isospora_COI-23	OL999253
Blue-crowned Laughingthrush_416061_GI	Blue-crowned Laughingthrush	416061	duodenum	2017-07-06	captive	captive	San Diego County, CA	KT203397	Isospora sp. JRB-2016 mitochondrion, complete genome	100	95.8	Isospora_COI-24	OL999275
Blue-crowned Laughingthrush_416061_liver	Blue-crowned Laughingthrush	416061	liver	2017-07-06	captive	captive	San Diego County, CA	MH698558	Isospora sp. ex Myodes glareolus isolate 6MG_LUZ cytochrome c oxidase subunit I (COI) gene, partial cds; mitochondrial	100	97.4	Isospora_COI-25	OL999276
Blue-crowned Laughingthrush_416061_lung	Blue-crowned Laughingthrush	416061	lung	2017-07-06	captive	captive	San Diego County, CA	MH698558	Isospora sp. ex Myodes glareolus isolate 6MG_LUZ cytochrome c oxidase subunit I (COI) gene, partial cds; mitochondrial	99.86	96.9	Isospora_COI-26	OL999283
Blue-crowned Laughingthrush_417093_GI	Blue-crowned Laughingthrush	417093	duodenum	2019-02-01	captive	captive	San Diego County, CA	KT203397	Isospora sp. JRB-2016 mitochondrion, complete genome	100	99.3	Isospora_COI-27	OL999268
Blue-crowned Laughingthrush_417093_muscle	Blue-crowned Laughingthrush	417093	muscle	2019-02-01	captive	captive	San Diego County, CA	KT203397	Isospora sp. JRB-2016 mitochondrion, complete genome	100	97.9	Isospora_COI-28	OL999243
Blue-crowned Laughingthrush_417093_spleen	Blue-crowned Laughingthrush	417093	spleen	2019-02-01	captive	captive	San Diego County, CA	KT203397	Isospora sp. JRB-2016 mitochondrion, complete genome	99.86	99	Isospora_COI-29	OL999252
Blue-faced honeyeater_813039_GI	Blue-faced honeyeater	813039	feces	2013-04-11	captive	N/A	San Diego County, CA	KT224377	Isospora manorinae isolate 22795 cytochrome oxidase subunit I (COI) g ene, partial cds; mitochondrial	98.59	99.1	Isospora_COI-30	OL999117
Cape sparrow_398431_GI	Cape sparrow	398431	feces	1999-10-12	captive	captive	San Diego County, CA	KT203396	Isospora superbusi strain MTZ2 mitochondrion, complete genome	99.87	99.5	Isospora_COI-31	OL999194
Chestnut-backed scimitar-babbler_414003_GI	Chestnut-backed scimitar-babbler	414003	duodenum	2016-03-08	captive	captive	San Diego County, CA	KT203397	Isospora sp. JRB-2016 mitochondrion, complete genome	100	96.7	Isospora_COI-32	OL999271
Chestnut-backed scimitar-babbler_414003_lung	Chestnut-backed scimitar-babbler	414003	lung	2016-03-08	captive	captive	San Diego County, CA	KT203397	Isospora sp. JRB-2016 mitochondrion, complete genome	100	96.3	Isospora_COI-33	OL999273
Chinese collared finchbill_302041_GI	Chinese collared finchbill	302041	colon	2002-05-25	captive	captive	San Diego County, CA	KT203397	Isospora sp. JRB-2016 mitochondrion, complete genome	100	96.4	Isospora_COI-34	OL999217
Chinese collared finchbill_303295_GI	Chinese collared finchbill	303295	intestine	2003-10-27	captive	captive	San Diego County, CA	KT203397	Isospora sp. JRB-2016 mitochondrion, complete genome	100	96.3	Isospora_COI-35	OL999218
Chinese collared finchbill_303295_liver	Chinese collared finchbill	303295	liver	2003-10-27	captive	captive	San Diego County, CA	KT203397	Isospora sp. JRB-2016 mitochondrion, complete genome	100	96.1	Isospora_COI-36	OL999215
Chinese collared finchbill_303295_lung	Chinese collared finchbill	303295	lung	2003-10-27	captive	captive	San Diego County, CA	KT203397	Isospora sp. JRB-2016 mitochondrion, complete genome	99.87	96	Isospora_COI-37	OL999216
Chinese hwamei_215103_GI	Chinese hwamei	215103	feces	2015-10-09	captive	N/A	San Diego County, CA	KT203397	Isospora sp. JRB-2016 mitochondrion, complete genome	100	96	Isospora_COI-38	OL999279
Chinese hwamei_216220_GI	Chinese hwamei	216220	duodenum	2016-07-18	captive	captive	San Diego County, CA	KT203397	Isospora sp. JRB-2016 mitochondrion, complete genome	100	97.8	Isospora_COI-39	OL999269
Chinese hwamei_216220_liver	Chinese hwamei	216220	liver	2016-07-18	captive	captive	San Diego County, CA	KT203397	Isospora sp. JRB-2016 mitochondrion, complete genome	100	97.5	Isospora_COI-40	OL999281
Chinese hwamei_216220_lung	Chinese hwamei	216220	lung	2016-07-18	captive	captive	San Diego County, CA	MH698558	Isospora sp. ex Myodes glareolus isolate 6MG_LUZ cytochrome c oxidase subunit I (COI) gene, partial cds; mitochondrial	95.66	97.8	Isospora_COI-41	OL999280
Chinese hwamei_216221_GI	Chinese hwamei	216221	duodenum	2016-11-12	captive	captive	San Diego County, CA	KT203397	Isospora sp. JRB-2016 mitochondrion, complete genome	100	97.4	Isospora_COI-42	OL999274
Chinese hwamei_216221_liver	Chinese hwamei	216221	liver	2016-11-12	captive	captive	San Diego County, CA	MH698558	Isospora sp. ex Myodes glareolus isolate 6MG_LUZ cytochrome c oxidase subunit I (COI) gene, partial cds; mitochondrial	99.48	97.1	Isospora_COI-43	OL999272
Chinese hwamei_216221_lung	Chinese hwamei	216221	lung	2016-11-12	captive	captive	San Diego County, CA	KT203397	Isospora sp. JRB-2016 mitochondrion, complete genome	100	98.4	Isospora_COI-44	OL999244
Chinese hwamei_216221_spleen	Chinese hwamei	216221	spleen	2016-11-12	captive	captive	San Diego County, CA	KT203397	Isospora sp. JRB-2016 mitochondrion, complete genome	97.23	98.5	Isospora_COI-45	OL999270
Chinese hwamei_217139_GI	Chinese hwamei	217139	feces	2017-10-06	captive	N/A	San Diego County, CA	KT203397	Isospora sp. JRB-2016 mitochondrion, complete genome	100	96.4	Isospora_COI-46	OL999238
Chinese hwamei_312177_GI	Chinese hwamei	312177	feces	2017-07-22	captive	N/A	San Diego County, CA	KT203397	Isospora sp. JRB-2016 mitochondrion, complete genome	100	96.5	Isospora_COI-47	OL999239
Chinese hwamei_409132_GI	Chinese hwamei	409132	feces	2012-12-20	captive	captive	San Diego County, CA	KT203397	Isospora sp. JRB-2016 mitochondrion, complete genome	100	96.5	Isospora_COI-48	OL999240
Chinese hwamei_413135_GI	Chinese hwamei	413135	duodenum	2013-11-30	captive	captive	San Diego County, CA	KT203397	Isospora sp. JRB-2016 mitochondrion, complete genome	100	95.8	Isospora_COI-49	OL999278
Chinese hwamei_413135_lung	Chinese hwamei	413135	lung	2013-11-30	captive	captive	San Diego County, CA	KU215497	Eimeria alorani isolate AA 63_PL54 cytochrome c oxidase subunit I gene, partial cds; mitochondrial	95.71	91.7	Isospora_COI-50	OL999241
Crested Oropendola_314726_GI	Crested Oropendola	314726	feces	2015-12-15	captive	N/A	San Diego County, CA	KR108298	Isospora greineri voucher MAH-2013a_MTZ1 mitochondrion, complete geno me	100	96.9	Isospora_COI-51	OL999151
Crested Oropendola_399073_GI	Crested Oropendola	399073	duodenum	2018-01-04	wild	captive	San Diego County, CA	KR108298	Isospora greineri voucher MAH-2013a_MTZ1 mitochondrion, complete geno me	100	97.3	Isospora_COI-52	OL999155
Crested Oropendola_399073_liver	Crested Oropendola	399073	liver	2018-01-04	wild	captive	San Diego County, CA	MH698555	Isospora sp. ex Myodes glareolus isolate 57MG_TYM cytochrome c oxidas e subunit I (COI) gene, partial cds; mitochondrial	100	97.8	Isospora_COI-53	OL999156
Crested Oropendola_399073_lung	Crested Oropendola	399073	lung	2018-01-04	wild	captive	San Diego County, CA	KR108298	Isospora greineri voucher MAH-2013a_MTZ1 mitochondrion, complete geno me	100	96.7	Isospora_COI-54	OL999152
Crested Oropendola_399073_spleen	Crested Oropendola	399073	spleen	2018-01-04	wild	captive	San Diego County, CA	KU255439	Eimeria sp. 3 JK-2016 cytochrome c oxidase subunit I (COI) gene, partial cds; mitochondrial	94.81	92	Isospora_COI-55	OL999154
Crow_1000819_GI	Crow	1000819	duodenum	2019-07-29	wild	wild	San Diego County, CA	KT224377	Isospora manorinae isolate 22795 cytochrome oxidase subunit I (COI) gene, partial cds; mitochondrial	99.36	96.8	Isospora_COI-56	OL999121
Crow_4002140_GI	Crow	4002140	duodenum	2020-07-29	wild	wild	San Diego County, CA	KT224377	Isospora manorinae isolate 22795 cytochrome oxidase subunit I (COI) gene, partial cds; mitochondrial	99.47	97.2	Isospora_COI-57	OL999119
Crow_4002149_GI	Crow	4002149	duodenum	2020-07-31	wild	wild	San Diego County, CA	KT224377	Isospora manorinae isolate 22795 cytochrome oxidase subunit I (COI) gene, partial cds; mitochondrial	99.61	97.1	Isospora_COI-58	OL999120
Emerald starling_300274_GI	Emerald starling	300274	feces	2000-07-26	captive	captive	San Diego County, CA	KR108298	Isospora greineri voucher MAH-2013a_MTZ1 mitochondrion, complete genome	99.87	98.6	Isospora_COI-59	OL999172
Emerald starling_300289_GI	Emerald starling	300289	feces	2000-07-06	captive	captive	San Diego County, CA	JQ993711	Isospora sp. ex Apodemus flavicollis isolate B13 cytochrome c oxidase subunit I (COI) gene, partial cds; mitochondrial	100	98.8	Isospora_COI-60	OL999175
Emerald starling_312182_spleen	Emerald starling	312182	spleen	2012-06-21	captive	captive	San Diego County, CA	KT203396	Isospora superbusi strain MTZ2 mitochondrion, complete genome	99.88	98.8	Isospora_COI-61	OL999188
Emerald starling_312183_liver	Emerald starling	312183	liver	2012-06-21	captive	captive	San Diego County, CA	KR108298	Isospora greineri voucher MAH-2013a_MTZ1 mitochondrion, complete genome	97	98.4	Isospora_COI-62	OL999173
Emerald starling_312183_lung	Emerald starling	312183	lung	2012-06-21	captive	captive	San Diego County, CA	KR108298	Isospora greineri voucher MAH-2013a_MTZ1 mitochondrion, complete genome	97.94	98.1	Isospora_COI-63	OL999174
Emerald starling_312183_spleen	Emerald starling	312183	spleen	2012-06-21	captive	captive	San Diego County, CA	KR108298	Isospora greineri voucher MAH-2013a_MTZ1 mitochondrion, complete genome	99.51	98.1	Isospora_COI-64	OL999171
Emerald starling_4001901_liver	Emerald starling	4001901	liver	2020-05-22	captive	captive	San Diego County, CA	KR108298	Isospora greineri voucher MAH-2013a_MTZ1 mitochondrion, complete genome	100	98.6	Isospora_COI-65	OL999189
Emerald starling_899263_GI	Emerald starling	899263	intestine	2017-09-09	wild	captive	San Diego County, CA	KT203396	Isospora superbusi strain MTZ2 mitochondrion, complete genome	99.74	98.8	Isospora_COI-66	OL999176
European goldfinch_217310_liver	European goldfinch	217310	liver	2017-08-05	captive	captive	San Diego County, CA	KR108298	Isospora greineri voucher MAH-2013a_MTZ1 mitochondrion, complete geno me	100	96.8	Isospora_COI-67	OL999142
European goldfinch_217310_skin	European goldfinch	217310	skin	2017-08-05	captive	captive	San Diego County, CA	KR108298	Isospora greineri voucher MAH-2013a_MTZ1 mitochondrion, complete geno me	100	96.8	Isospora_COI-68	OL999144
European goldfinch_217357_GI	European goldfinch	217357	duodenum	2018-08-14	captive	captive	San Diego County, CA	KR108298	Isospora greineri voucher MAH-2013a_MTZ1 mitochondrion, complete geno me	100	96.9	Isospora_COI-69	OL999145
European goldfinch_217357_liver	European goldfinch	217357	liver	2018-08-14	captive	captive	San Diego County, CA	KR108298	Isospora greineri voucher MAH-2013a_MTZ1 mitochondrion, complete geno me	100	96.9	Isospora_COI-70	OL999146
European goldfinch_314890_GI	European goldfinch	314890	duodenum	2015-03-20	captive	captive	San Diego County, CA	KR108298	Isospora greineri voucher MAH-2013a_MTZ1 mitochondrion, complete geno me	100	96.8	Isospora_COI-71	OL999141
European goldfinch_314890_liver	European goldfinch	314890	liver	2015-03-20	captive	captive	San Diego County, CA	KR108298	Isospora greineri voucher MAH-2013a_MTZ1 mitochondrion, complete genome	100	96.5	Isospora_COI-72	OL999143
European goldfinch_314890_lung	European goldfinch	314890	lung	2015-03-20	captive	captive	San Diego County, CA	MH698555	Isospora sp. ex Myodes glareolus isolate 57MG_TYM cytochrome c oxidase subunit I (COI) gene, partial cds; mitochondrial	97.43	96.7	Isospora_COI-73	OL999139
European goldfinch_314890_skin	European goldfinch	314890	skin	2015-03-20	captive	captive	San Diego County, CA	KR108298	Isospora greineri voucher MAH-2013a_MTZ1 mitochondrion, complete genome	100	95.9	Isospora_COI-74	OL999140
European starling_3484_lung	European starling	3484	lung	2016	wild	captive	San Francisco Bay	JQ993711	Isospora sp. ex Apodemus flavicollis isolate B13 cytochrome c oxidase subunit I (COI) gene, partial cds; mitochondrial	100	98.5	Isospora_COI-75	OL999161
European starling_3768_lung	European starling	3768	lung	2016	wild	captive	San Francisco Bay	JQ993711	Isospora sp. ex Apodemus flavicollis isolate B13 cytochrome c oxidase subunit I (COI) gene, partial cds; mitochondrial	100	98.7	Isospora_COI-76	OL999165
European starling_3770_lung	European starling	3770	lung	2016	wild	captive	San Francisco Bay	JQ993711	Isospora sp. ex Apodemus flavicollis isolate B13 cytochrome c oxidase subunit I (COI) gene, partial cds; mitochondrial	100	98.7	Isospora_COI-77	OL999159
European starling_3792_lung	European starling	3792	lung	2016	wild	captive	San Francisco Bay	JQ993711	Isospora sp. ex Apodemus flavicollis isolate B13 cytochrome c oxidase subunit I (COI) gene, partial cds; mitochondrial	100	98.7	Isospora_COI-78	OL999166
European starling_4038_lung	European starling	4038	lung	2016	wild	captive	San Francisco Bay	JQ993711	Isospora sp. ex Apodemus flavicollis isolate B13 cytochrome c oxidase subunit I (COI) gene, partial cds; mitochondrial	100	98.7	Isospora_COI-79	OL999167
European starling_4148_lung	European starling	4148	lung	2016	wild	captive	San Francisco Bay	JQ993711	Isospora sp. ex Apodemus flavicollis isolate B13 cytochrome c oxidase subunit I (COI) gene, partial cds; mitochondrial	100	98.5	Isospora_COI-80	OL999168
European starling_4464_lung	European starling	4464	lung	2016	wild	captive	San Francisco Bay	JQ993711	Isospora sp. ex Apodemus flavicollis isolate B13 cytochrome c oxidase subunit I (COI) gene, partial cds; mitochondrial	100	98.5	Isospora_COI-81	OL999158
European starling_4566_lung	European starling	4566	lung	2016	wild	captive	San Francisco Bay	JQ993711	Isospora sp. ex Apodemus flavicollis isolate B13 cytochrome c oxidase subunit I (COI) gene, partial cds; mitochondrial	100	98.7	Isospora_COI-82	OL999160
European starling_4791_lung	European starling	4791	lung	2016	wild	captive	San Francisco Bay	JQ993711	Isospora sp. ex Apodemus flavicollis isolate B13 cytochrome c oxidase subunit I (COI) gene, partial cds; mitochondrial	100	98.7	Isospora_COI-83	OL999163
European starling_4874_lung	European starling	4874	lung	2016	wild	captive	San Francisco Bay	JQ993711	Isospora sp. ex Apodemus flavicollis isolate B13 cytochrome c oxidase subunit I (COI) gene, partial cds; mitochondrial	100	98.7	Isospora_COI-84	OL999162
European starling_4875_lung	European starling	4875	lung	2016	wild	captive	San Francisco Bay	JQ993711	Isospora sp. ex Apodemus flavicollis isolate B13 cytochrome c oxidase subunit I (COI) gene, partial cds; mitochondrial	100	98.7	Isospora_COI-85	OL999169
European starling_961921_GI	European starling	961921	colon	2004-01-22	wild	wild	San Diego County, CA	KT203396	Isospora superbusi strain MTZ2 mitochondrion, complete genome	99.87	98.4	Isospora_COI-86	OL999157
European starling_975613_GI	European starling	975613	colon	2003-08-18	wild	wild	San Diego County, CA	KT203396	Isospora superbusi strain MTZ2 mitochondrion, complete genome	99.87	99.3	Isospora_COI-87	OL999164
Fairy bluebird_215423_GI	Fairy bluebird	215423	feces	2015-10-07	captive	captive	San Diego County, CA	JQ993711	Isospora sp. ex Apodemus flavicollis isolate B13 cytochrome c oxidase subunit I (COI) gene, partial cds; mitochondrial	100	94.8	Isospora_COI-88	OL999108
Fairy bluebird_314865_GI	Fairy bluebird	314865	feces	2014-11-25	captive	captive	San Diego County, CA	KT203397/KT203396/KR108298	Isospora sp. JRB-2016 mitochondrion, complete genome/Isospora superbusi strain MTZ2 mitochondrion, complete genome/Isospora greineri voucher MAH-2013a_MTZ1 mitochondrion, complete genome	100	94.4	Isospora_COI-89	OL999107
Fairy bluebird_397160_liver	Fairy bluebird	397160	liver	1997-05-28	captive	captive	San Diego County, CA	MH698554	Isospora sp. ex Myodes glareolus isolate 49MG_TYM cytochrome c oxidas e subunit I (COI) gene, partial cds; mitochondrial	96.23	95.4	Isospora_COI-90	OL999105
Fairy bluebird_397160_lung	Fairy bluebird	397160	lung	1997-05-28	captive	captive	San Diego County, CA	MH698554	Isospora sp. ex Myodes glareolus isolate 49MG_TYM cytochrome c oxidas e subunit I (COI) gene, partial cds; mitochondrial	97.33	95.8	Isospora_COI-91	OL999106
Fairy bluebird_397160_spleen	Fairy bluebird	397160	spleen	1997-05-28	captive	captive	San Diego County, CA	MH698554	Isospora sp. ex Myodes glareolus isolate 49MG_TYM cytochrome c oxidas e subunit I (COI) gene, partial cds; mitochondrial	96.84	95.3	Isospora_COI-92	OL999104
Fairy bluebird_399442_spleen	Fairy bluebird	399442	liver, spleen	1999-09-10	captive	captive	San Diego County, CA	MH698554	Isospora sp. ex Myodes glareolus isolate 49MG_TYM cytochrome c oxidas e subunit I (COI) gene, partial cds; mitochondrial	99.87	95.6	Isospora_COI-93	OL999109
Fawn-breasted bowerbird_313756_GI	Fawn-breasted bowerbird	313756	feces	2013-04-10	captive	captive	San Diego County, CA	KT224377	Isospora manorinae isolate 22795 cytochrome oxidase subunit I (COI) g ene, partial cds; mitochondrial	99.74	97.1	Isospora_COI-94	OL999124
Fawn-breasted bowerbird_410028_GI	Fawn-breasted bowerbird	410028	feces	2015-05-07	captive	captive	San Diego County, CA	KT224377	Isospora manorinae isolate 22795 cytochrome oxidase subunit I (COI) g ene, partial cds; mitochondrial	98.59	97.4	Isospora_COI-95	OL999125
Fawn-breasted bowerbird_411037_GI	Fawn-breasted bowerbird	411037	duodenum	2019-01-07	captive	captive	San Diego County, CA	KT224377	Isospora manorinae isolate 22795 cytochrome oxidase subunit I (COI) gene, partial cds; mitochondrial	98.34	97.8	Isospora_COI-96	OL999126
Golden-breasted starling_1000549_blood	Golden-breasted starling	1000549	blood	2019-10-29	captive	captive	San Diego County, CA	KR108298	Isospora greineri voucher MAH-2013a_MTZ1 mitochondrion, complete genome	99.74	99	Isospora_COI-97	OL999199
Golden-breasted starling_1000631_lung	Golden-breasted starling	1000631	lung	2019-10-29	captive	captive	San Diego County, CA	KR108298	Isospora greineri voucher MAH-2013a_MTZ1 mitochondrion, complete genome	100	99	Isospora_COI-98	OL999205
Golden-breasted starling_303335_GI	Golden-breasted starling	303335	colon	2003-11-15	captive	captive	San Diego County, CA	JQ993711	Isospora sp. ex Apodemus flavicollis isolate B13 cytochrome c oxidase subunit I (COI) gene, partial cds; mitochondrial	100	98.6	Isospora_COI-99	OL999206
Golden-breasted starling_388123_liver	Golden-breasted starling	388123	liver	2008-10-05	wild	captive	San Diego County, CA	JQ993711	Isospora sp. ex Apodemus flavicollis isolate B13 cytochrome c oxidase subunit I (COI) gene, partial cds; mitochondrial	99.86	99	Isospora_COI-100	OL999207
Golden-breasted starling_803089_GI	Golden-breasted starling	803089	colon	2003-11-26	captive	captive	San Diego County, CA	KR108298	Isospora greineri voucher MAH-2013a_MTZ1 mitochondrion, complete geno me	99.87	98.6	Isospora_COI-101	OL999202
Golden-breasted starling_805137_spleen	Golden-breasted starling	805137	spleen	2005-07-29	captive	captive	San Diego County, CA	JQ993711	Isospora sp. ex Apodemus flavicollis isolate B13 cytochrome c oxidase subunit I (COI) gene, partial cds; mitochondrial	99.87	98.9	Isospora_COI-102	OL999203
Golden-breasted starling_810119_liver	Golden-breasted starling	810119	liver	2010-05-17	captive	captive	San Diego County, CA	KT203396/KR108298	Isospora superbusi strain MTZ2 mitochondrion, complete genome/Isospora greineri voucher MAH-2013a_MTZ1 mitochondrion, complete genome	100	99	Isospora_COI-103	OL999201
Golden-breasted starling_810119_spleen	Golden-breasted starling	810119	spleen	2010-05-17	captive	captive	San Diego County, CA	KR108298	Isospora greineri voucher MAH-2013a_MTZ1 mitochondrion, complete geno me	100	98.6	Isospora_COI-104	OL999208
Golden-breasted starling_898080_liver	Golden-breasted starling	898080	liver	1998-06-24	captive	captive	San Diego County, CA	KR108298	Isospora greineri voucher MAH-2013a_MTZ1 mitochondrion, complete genome	100	98.4	Isospora_COI-105	OL999209
Golden-hooded tanager_303280_GI	Golden-hooded tanager	303280	sheathers	2006-05-23	captive	captive	San Diego County, CA	KR108298	Isospora greineri voucher MAH-2013a_MTZ1 mitochondrion, complete geno me	100	97.4	Isospora_COI-106	OL999211
Gouldian finch_215459_GI	Gouldian finch	215459	duodenum	2020-06-17	captive	captive	San Diego County, CA	KR477879	Isospora sp. RY-2015a cytochrome oxidase subunit I (COI) gene, partial cds; mitochondrial	96.62	97	Isospora_COI-107	OL999114
Greater-necklaced laughingthrush_391678_liver	Greater-necklaced laughingthrush	391678	liver	2004-04-05	wild	captive	San Diego County, CA	KT203397	Isospora sp. JRB-2016 mitochondrion, complete genome	100	99.1	Isospora_COI-108	OL999254
Green-and-gold tanager_805362_spleen	Green-and-gold tanager	805362	spleen	2006-02-07	wild	captive	San Diego County, CA	MH698556	Isospora sp. ex Myodes glareolus isolate 60MG_TYM cytochrome c oxidas e subunit I (COI) gene, partial cds; mitochondrial	100	97.7	Isospora_COI-109	OL999213
Grosbeak starling_1002018_GI	Grosbeak starling	1002018	duodenum	2020-08-03	captive	captive	San Diego County, CA	MK573834	Isospora sp. ex Emberiza citrinella isolate EmbCi1_PT cytochrome c oxidase subunit I (COI) gene, partial cds; mitochondrial, 98.1% identity, and 100% query coverage.	100	98.1	Isospora_COI-110	OL999222
Grosbeak starling_398294_GI	Grosbeak starling	398294	duodenum	2017-08-05	captive	captive	San Diego County, CA	KR108298	Isospora greineri voucher MAH-2013a_MTZ1 mitochondrion, complete geno me	100	95.7	Isospora_COI-111	OL999220
Grosbeak starling_398294_liver	Grosbeak starling	398294	liver	2017-08-05	captive	captive	San Diego County, CA	KT203397/KR108298	Isospora sp. JRB-2016 mitochondrion, complete genome/Isospora greineri voucher MAH-2013a_MTZ1 mitochondrion, complete genome	100	95.4	Isospora_COI-112	OL999221
Grosbeak starling_398294_lung	Grosbeak starling	398294	lung	2017-08-05	captive	captive	San Diego County, CA	KT203397/KR108298	Isospora sp. JRB-2016 mitochondrion, complete genome/Isospora greineri voucher MAH-2013a_MTZ1 mitochondrion, complete genome	100	95.5	Isospora_COI-113	OL999223
House sparrow_964039_GI	House sparrow	964039	duodenum	2017-11-21	wild	wild	San Diego County, CA	KR108298	Isospora greineri voucher MAH-2013a_MTZ1 mitochondrion, complete geno me	100	96.5	Isospora_COI-114	OL999131
House sparrow_964039_liver	House sparrow	964039	liver	2017-11-21	wild	wild	San Diego County, CA	KR108298	Isospora greineri voucher MAH-2013a_MTZ1 mitochondrion, complete geno me	100	96.3	Isospora_COI-115	OL999132
House sparrow_969277_GI	House sparrow	969277	intestine	2013-01-11	wild	wild	San Diego County, CA	JQ993711	Isospora sp. ex Apodemus flavicollis isolate B13 cytochrome c oxidase subunit I (COI) gene, partial cds; mitochondrial	100	99.6	Isospora_COI-116	OL999195
House sparrow_977634_GI	House sparrow	977634	colon	2003-11-09	wild	wild	San Diego County, CA	KT203396	Isospora superbusi strain MTZ2 mitochondrion, complete genome	99.87	98.7	Isospora_COI-117	OL999170
House sparrow_979258_GI	House sparrow	979258	colon	2002-06-02	wild	wild	San Diego County, CA	KR108298	Isospora greineri voucher MAH-2013a_MTZ1 mitochondrion, complete geno me	100	98.6	Isospora_COI-118	OL999200
House sparrow_980818_GI	House sparrow	980818	colon	2003-01-03	wild	wild	San Diego County, CA	KR108298	Isospora greineri voucher MAH-2013a_MTZ1 mitochondrion, complete geno me	100	96.5	Isospora_COI-119	OL999133
Lesser goldfinch_225132_GI	Lesser goldfinch	225132	intestine	2018-10-06	wild	wild	San Diego County, CA	KR108298	Isospora greineri voucher MAH-2013a_MTZ1 mitochondrion, complete genome	100	96.7	Isospora_COI-120	OL999147
Mockingbird_4002039_GI	Mockingbird	4002039	duodenum	2020-06-25	wild	wild	San Diego County, CA	MK573833	Isospora sp. ex Parus major isolate ParMa11_PT cytochrome c oxidase subunit I (COI) gene, partial cds; mitochondrial	94.93	97	Isospora_COI-121	OL999111
Oriole Warbler_215424_GI	Oriole Warbler	215424	feces	2015-10-19	captive	captive	San Diego County, CA	KT203397	Isospora sp. JRB-2016 mitochondrion, complete genome	100	94.4	Isospora_COI-122	OL999103
Palila_65340_GI	Palila	65340	small intestine	2020-05-20	captive	captive	Maui, HI	MK573833	Isospora sp. ex Parus major isolate ParMa11_PT cytochrome c oxidase subunit I (COI) gene, partial cds; mitochondrial	95.63	97.3	Isospora_COI-123	OL999112
Palila_65381_GI	Palila	65381	duodenum	2020-05-28	captive	captive	Maui, HI	MK573833	Isospora sp. ex Parus major isolate ParMa11_PT cytochrome c oxidase subunit I (COI) gene, partial cds; mitochondrial	97.25	97.2	Isospora_COI-124	OL999113
Purple grenadier_216441_GI	Purple grenadier	216441	duodenum	2018-04-07	captive	captive	San Diego County, CA	KT203397	Isospora sp. JRB-2016 mitochondrion, complete genome	100	94.8	Isospora_COI-125	OL999115
Purple honeycreeper_313857_GI	Purple honeycreeper	313857	duodenum	2017-07-14	captive	captive	San Diego County, CA	KR108298	Isospora greineri voucher MAH-2013a_MTZ1 mitochondrion, complete geno me	99.87	97.9	Isospora_COI-126	OL999212
Raggiana bird of paradise_313677_GI	Raggiana bird of paradise	313677	feces	2013-03-08	captive	N/A	San Diego County, CA	KT224377	Isospora manorinae isolate 22795 cytochrome oxidase subunit I (COI) g ene, partial cds; mitochondrial	97.58	97.1	Isospora_COI-127	OL999123
Raggiana bird of paradise_404120_GI	Raggiana bird of paradise	404120	feces	2012-08-29	captive	N/A	San Diego County, CA	KT224377	Isospora manorinae isolate 22795 cytochrome oxidase subunit I (COI) g ene, partial cds; mitochondrial	99.87	97.1	Isospora_COI-128	OL999127
Raggiana bird of paradise_404180_GI	Raggiana bird of paradise	404180	feces	2010-11-17	captive	N/A	San Diego County, CA	KT224377	Isospora manorinae isolate 22795 cytochrome oxidase subunit I (COI) g ene, partial cds; mitochondrial	98.58	97.5	Isospora_COI-129	OL999129
Raggiana bird of paradise_405067_GI	Raggiana bird of paradise	405067	feces	2015-08-18	captive	N/A	San Diego County, CA	KT224377	Isospora manorinae isolate 22795 cytochrome oxidase subunit I (COI) g ene, partial cds; mitochondrial	98.58	97.4	Isospora_COI-130	OL999128
Raggiana bird of paradise_408049_GI	Raggiana bird of paradise	408049	feces	2013-11-23	captive	N/A	San Diego County, CA	KT224377	Isospora manorinae isolate 22795 cytochrome oxidase subunit I (COI) g ene, partial cds; mitochondrial	98.58	97.5	Isospora_COI-131	OL999130
Raggiana bird of paradise_499078_GI	Raggiana bird of paradise	499078	feces	2014-09-20	captive	captive	San Diego County, CA	KT224377	Isospora manorinae isolate 22795 cytochrome oxidase subunit I (COI) g ene, partial cds; mitochondrial	98.58	97.1	Isospora_COI-132	OL999122
Raven_4002018_GI	Raven	4002018	duodenum	2020-06-17	wild	wild	San Diego County, CA	KT224377	Isospora manorinae isolate 22795 cytochrome oxidase subunit I (COI) gene, partial cds; mitochondrial	98.47	97	Isospora_COI-133	OL999118
Red-billed leiothrix_215106_GI	Red-billed leiothrix	215106	feces	2015-05-21	captive	captive	San Diego County, CA	KT203397	Isospora sp. JRB-2016 mitochondrion, complete genome	100	97.9	Isospora_COI-134	OL999242
Scarlet-faced Liocichla_215072_GI	Scarlet-faced Liocichla	215072	feces	2015-04-30	captive	N/A	San Diego County, CA	KT203397	Isospora sp. JRB-2016 mitochondrion, complete genome	100	95.6	Isospora_COI-135	OL999219
Snowy-crowned robin chat_399535_GI	Snowy-crowned robin chat	399535	feces	1999-11-16	captive	captive	San Diego County, CA	KR108298	Isospora greineri voucher MAH-2013a_MTZ1 mitochondrion, complete genome	100	96.6	Isospora_COI-136	OL999225
Sociable weaver_307169_GI	Sociable weaver	307169	duodenum	2019-02-15	captive	captive	San Diego County, CA	KR108298	Isospora greineri voucher MAH-2013a_MTZ1 mitochondrion, complete geno me	99.87	97	Isospora_COI-137	OL999134
Sociable weaver_309390_GI	Sociable weaver	309390	duodenum	2018-03-10	captive	captive	San Diego County, CA	KR108298	Isospora greineri voucher MAH-2013a_MTZ1 mitochondrion, complete geno me	99.87	97	Isospora_COI-138	OL999136
Sociable weaver_310297_GI	Sociable weaver	310297	feces	2013-07-16	captive	captive	San Diego County, CA	KR108298	Isospora greineri voucher MAH-2013a_MTZ1 mitochondrion, complete geno me	100	96.7	Isospora_COI-139	OL999135
Sociable weaver_510306_GI	Sociable weaver	510306	feces	2017-02-21	captive	captive	San Diego County, CA	KT224377	Isospora manorinae isolate 22795 cytochrome oxidase subunit I (COI) g ene, partial cds; mitochondrial	98.58	95.2	Isospora_COI-140	OL999110
Spotted towhee_961365_lung	Spotted towhee	961365	lung	2006-10-09	wild	wild	San Diego County, CA	MH698555	Isospora sp. ex Myodes glareolus isolate 57MG_TYM cytochrome c oxidas e subunit I (COI) gene, partial cds; mitochondrial	99.33	97.8	Isospora_COI-141	OL999149
Superb starling_812120_liver	Superb starling	812120	liver	2012-10-05	captive	captive	San Diego County, CA	KR108298	Isospora greineri voucher MAH-2013a_MTZ1 mitochondrion, complete geno me	99.36	98.9	Isospora_COI-142	OL999190
Superb starling_812120_spleen	Superb starling	812120	spleen	2012-10-05	captive	captive	San Diego County, CA	KR108298	Isospora greineri voucher MAH-2013a_MTZ1 mitochondrion, complete geno me	99.38	99	Isospora_COI-143	OL999179
Superb starling_812169_liver	Superb starling	812169	liver	2012-10-02	captive	captive	San Diego County, CA	KT203396	Isospora superbusi strain MTZ2 mitochondrion, complete genome	100	98.5	Isospora_COI-144	OL999185
Superb starling_814243_GI	Superb starling	814243	feces	2015-12-14	captive	N/A	San Diego County, CA	KR108298	Isospora greineri voucher MAH-2013a_MTZ1 mitochondrion, complete geno me	99.87	99.9	Isospora_COI-145	OL999181
Superb starling_815029_GI	Superb starling	815029	duodenum	2015-04-14	captive	captive	San Diego County, CA	KR108298	Isospora greineri voucher MAH-2013a_MTZ1 mitochondrion, complete geno me	99.87	99.4	Isospora_COI-146	OL999178
Superb starling_815029_liver	Superb starling	815029	liver	2015-04-14	captive	captive	San Diego County, CA	KR108298	Isospora greineri voucher MAH-2013a_MTZ1 mitochondrion, complete genome	97.47	98.5	Isospora_COI-147	OL999177
Superb starling_815029_lung	Superb starling	815029	lung	2015-04-14	captive	captive	San Diego County, CA	JQ993711	Isospora sp. ex Apodemus flavicollis isolate B13 cytochrome c oxidase subunit I (COI) gene, partial cds; mitochondrial	99.86	98.6	Isospora_COI-148	OL999198
Superb starling_815219_liver	Superb starling	815219	liver	2015-10-12	captive	captive	San Diego County, CA	KX094948	Eimeria acervulina strain Ponace mitochondrion, complete genome	100	90.5	Isospora_COI-149	OL999182
Superb starling_815219_lung	Superb starling	815219	lung	2015-10-12	captive	captive	San Diego County, CA	FJ236423	Eimeria tenella clone 165-23 cytochrome oxidase subunit I (COI) gene, partial cds; mitochondrial	99.88	90.7	Isospora_COI-150	OL999210
Superb starling_817034_liver	Superb starling	817034	liver	2019-02-15	captive	captive	San Diego County, CA	KR108298	Isospora greineri voucher MAH-2013a_MTZ1 mitochondrion, complete genome	100	100	Isospora_COI-151	OL999183
Superb starling_817035_GI	Superb starling	817035	duodenum	2017-05-06	captive	captive	San Diego County, CA	KR108298	Isospora greineri voucher MAH-2013a_MTZ1 mitochondrion, complete geno me	100	99.7	Isospora_COI-152	OL999180
Superb starling_817058_GI	Superb starling	817058	duodenum	2017-04-07	captive	captive	San Diego County, CA	KT203396	Isospora superbusi strain MTZ2 mitochondrion, complete genome	100	99.1	Isospora_COI-153	OL999186
Superb starling_817058_liver	Superb starling	817058	liver	2017-04-07	captive	captive	San Diego County, CA	KT203396	Isospora superbusi strain MTZ2 mitochondrion, complete genome	100	97.9	Isospora_COI-154	OL999191
Superb starling_817058_lung	Superb starling	817058	lung	2017-04-07	captive	captive	San Diego County, CA	KR108298	Isospora greineri voucher MAH-2013a_MTZ1 mitochondrion, complete geno me	100	98.7	Isospora_COI-155	OL999204
Superb starling_817166_GI	Superb starling	817166	duodenum	2017-05-31	captive	captive	San Diego County, CA	KT203396	Isospora superbusi strain MTZ2 mitochondrion, complete genome	100	99.2	Isospora_COI-156	OL999193
Superb starling_817166_lung	Superb starling	817166	lung	2017-05-31	captive	captive	San Diego County, CA	MH777536	Eimeria ferrisi isolate AA0495 cytochrome c oxidase subunit I (CO1) gene, partial cds; mitochondrial	96.01	91.4	Isospora_COI-157	OL999192
Superb starling_818005_GI	Superb starling	818005	duodenum	2018-04-18	captive	captive	San Diego County, CA	KR108298	Isospora greineri voucher MAH-2013a_MTZ1 mitochondrion, complete geno me	100	100	Isospora_COI-158	OL999184
Superb starling_818082_GI	Superb starling	818082	duodenum	2018-05-18	captive	captive	San Diego County, CA	KT203396	Isospora superbusi strain MTZ2 mitochondrion, complete genome Length = 6217	99.87	99.6	Isospora_COI-159	OL999187
Swallow tanager_218223_GI	Swallow tanager	218223	duodenum	2018-10-28	captive	captive	San Diego County, CA	KR108298	Isospora greineri voucher MAH-2013a_MTZ1 mitochondrion, complete genome	99.88	97.4	Isospora_COI-160	OL999214
Taveta golden weaver_217545_GI	Taveta golden weaver	217545	duodenum	2018-02-12	captive	captive	San Diego County, CA	MH698554	Isospora sp. ex Myodes glareolus isolate 49MG_TYM cytochrome c oxidase subunit I (COI) gene, partial cds; mitochondrial	99.09	97.3	Isospora_COI-161	OL999138
Western tanager_1000411_GI	Western tanager	1000411	duodenum	unknown	wild	wild	San Diego County, CA	MK573834	Isospora sp. ex Emberiza citrinella isolate EmbCi1_PT cytochrome c oxidase subunit I (COI) gene, partial cds; mitochondrial	100	97.4	Isospora_COI-162	OL999150
Western tanager_973299_GI	Western tanager	973299	duodenum	2018-04-22	wild	wild	San Diego County, CA	KR108298	Isospora greineri voucher MAH-2013a_MTZ1 mitochondrion, complete geno me	96.5	99.87	Isospora_COI-163	OL999148
White-headed buffalo weaver_218509_GI	White-headed buffalo weaver	218509	duodenum	2018-11-11	captive	captive	San Diego County, CA	KT203396	Isospora superbusi strain MTZ2 mitochondrion, complete genome	100	99	Isospora_COI-164	OL999196
White-headed buffalo weaver_818175_GI	White-headed buffalo weaver	818175	duodenum	2018-07-08	captive	captive	San Diego County, CA	KT203396	Isospora superbusi strain MTZ2 mitochondrion, complete genome	99.87	99.5	Isospora_COI-165	OL999197
White-rumped shama thrush_215236_GI	White-rumped shama thrush	215236	duodenum	2015-08-15	captive	captive	San Diego County, CA	KR108298	Isospora greineri voucher MAH-2013a_MTZ1 mitochondrion, complete geno me	99.87	95.6	Isospora_COI-166	OL999224
White-rumped shama thrush_215236_liver	White-rumped shama thrush	215236	liver	2015-08-15	captive	captive	San Diego County, CA	MH698554	Isospora sp. ex Myodes glareolus isolate 49MG_TYM cytochrome c oxidas e subunit I (COI) gene, partial cds; mitochondrial	97.33	97	Isospora_COI-167	OL999234
White-rumped shama thrush_215236_lung	White-rumped shama thrush	215236	lung	2015-08-15	captive	captive	San Diego County, CA	KT203397/KR108298	Isospora sp. JRB-2016 mitochondrion, complete genome/Isospora greineri voucher MAH-2013a_MTZ1 mitochondrion, complete genome	100	96.2	Isospora_COI-168	OL999235
White-rumped shama thrush_215330_heart	White-rumped shama thrush	215330	heart	2015-09-13	captive	captive	San Diego County, CA	KT203397/KR108298	Isospora sp. JRB-2016 mitochondrion, complete genome/Isospora greineri voucher MAH-2013a_MTZ1 mitochondrion, complete geno me	100	95.9	Isospora_COI-169	OL999228
White-rumped shama thrush_215330_liver	White-rumped shama thrush	215330	liver	2015-09-13	captive	captive	San Diego County, CA	KT203397/KR108298	Isospora sp. JRB-2016 mitochondrion, complete genome/Isospora greineri voucher MAH-2013a_MTZ1 mitochondrion, complete geno me	100	95.8	Isospora_COI-170	OL999229
White-rumped shama thrush_215330_lung	White-rumped shama thrush	215330	lung	2015-09-13	captive	captive	San Diego County, CA	MH698554	Isospora sp. ex Myodes glareolus isolate 49MG_TYM cytochrome c oxidas e subunit I (COI) gene, partial cds; mitochondrial	98.66	96.5	Isospora_COI-171	OL999226
White-rumped shama thrush_215330_skin	White-rumped shama thrush	215330	skin	2015-09-13	captive	captive	San Diego County, CA	MH698554	Isospora sp. ex Myodes glareolus isolate 49MG_TYM cytochrome c oxidas e subunit I (COI) gene, partial cds; mitochondrial	97.19	96.7	Isospora_COI-172	OL999230
White-rumped shama thrush_217307_GI	White-rumped shama thrush	217307	duodenum	2017-11-20	captive	captive	San Diego County, CA	KR108298	Isospora greineri voucher MAH-2013a_MTZ1 mitochondrion, complete geno me	99.87	96.9	Isospora_COI-173	OL999153
White-rumped shama thrush_217309_GI	White-rumped shama thrush	217309	colon	2017-11-27	captive	captive	San Diego County, CA	KT203397/KR108298	Isospora sp. JRB-2016 mitochondrion, complete genome/Isospora greineri voucher MAH-2013a_MTZ1 mitochondrion, complete genome	100	96	Isospora_COI-174	OL999232
White-rumped shama thrush_309175_GI	White-rumped shama thrush	309175	duodenum	2018-03-09	captive	captive	San Diego County, CA	MH698554	Isospora sp. ex Myodes glareolus isolate 49MG_TYM cytochrome c oxidas e subunit I (COI) gene, partial cds; mitochondrial	96.97	96.6	Isospora_COI-175	OL999227
White-rumped shama thrush_309175_lung	White-rumped shama thrush	309175	lung	2018-03-09	captive	captive	San Diego County, CA	KT203397/KR108298	Isospora sp. JRB-2016 mitochondrion, complete genome/Isospora greineri voucher MAH-2013a_MTZ1 mitochondrion, complete genome	99.88	96	Isospora_COI-176	OL999233
White-rumped shama thrush_312156_liver	White-rumped shama thrush	312156	liver	2012-07-21	captive	captive	San Diego County, CA	KT203397/KR108298	Isospora sp. JRB-2016 mitochondrion, complete genome/Isospora greineri voucher MAH-2013a_MTZ1 mitochondrion, complete genome	100	96	Isospora_COI-177	OL999236
White-rumped shama thrush_396458_GI	White-rumped shama thrush	396458	intestine	1996-11-14	captive	captive	San Diego County, CA	MH698554	Isospora sp. ex Myodes glareolus isolate 49MG_TYM cytochrome c oxidas e subunit I (COI) gene, partial cds; mitochondrial	97.33	97	Isospora_COI-178	OL999237
White-rumped shama thrush_807217_GI	White-rumped shama thrush	807217	duodenum	2018-03-09	captive	captive	San Diego County, CA	KR108298	Isospora greineri voucher MAH-2013a_MTZ1 mitochondrion, complete geno me	100	96.1	Isospora_COI-179	OL999231
White-throated laughing thrush_393291_liver	White-throated laughing thrush	393291	liver	1997-07-31	captive	captive	San Diego County, CA	KT203397	Isospora sp. JRB-2016 mitochondrion, complete genome	100	99.5	Isospora_COI-180	OL999255
Yellow crowned bishop_216602_GI	Yellow crowned bishop	216602	duodenum	2017-03-03	wild	captive	San Diego County, CA	KR108298	Isospora greineri voucher MAH-2013a_MTZ1 mitochondrion, complete geno me	100	96.6	Isospora_COI-181	OL999137
